# Supplementary material for: Vibrotactile feedback improves balance and mobility in patients with severe bilateral vestibular loss
Source: J Neurol. 2018 Dec 5;266(Suppl 1):19–26. doi: 10.1007/s00415-018-9133-z (PMC6722250; doi:10.1007/s00415-018-9133-z)
Supplement: Supplementary file 1 — Supplementary material 1 (XLSX 18 KB) [file 415_2018_9133_MOESM1_ESM.xlsx]

## Sheet: Blad1
pre	post
5	8	60
5	9	80
4	5	25
5	5	0
4	8	100
4	9	125
4	5	25
4	5	25
4	9	125
5	8	60
3	9	200
4	8	100
3	8	166.667
4	4	0
3	9	200
5	10	100
4	10	150
4	4	0
4	10	150
5	10	100
4	10	150
4	5	25
5	9	80
4	4	0
5	9	80
4	8	100
4	9	125
5	9	80
4	8	100
4	9	125
4	8	100
4.19355	7.77419	88.9247
0.601074	2.01179	57.1378
3 to 5	5 to 10	0 to 200%
